# Supplementary material for: Healthcare Experiences of Older Adults with an LGBT+ Identity: An Integrative Review
Source: Healthcare (Basel). 2026 Apr 21;14(8):1110. doi: 10.3390/healthcare14081110 (PMC13115870; doi:10.3390/healthcare14081110)
Supplement: Supplementary file 1 [file healthcare-14-01110-s001.zip]

Archive with 4 entries (4 files):
- Table S1 - PRISMA abstract checklist.pdf
- Table S2 - PRISMA checklist.pdf
- Table S3- Included studies.pdf
- Table S4 - CASP evaluation.pdf
